# Supplementary material for: Fecal, duodenal, and tumor microbiota composition of esophageal carcinoma patients, a longitudinal prospective cohort
Source: J Natl Cancer Inst. 2024 Jun 26;116(11):1834–44. doi: 10.1093/jnci/djae153 (PMC11542985; doi:10.1093/jnci/djae153)
Supplement: djae153_Supplementary_Data [file djae153_supplementary_data.zip]

Archive with 3 entries (2 files):
- djae153_Supplementary_Data/
- djae153_Supplementary_Data/Supplementary Figure 1..pdf
- djae153_Supplementary_Data/Supplementary Figure 2..pdf
